# Supplementary material for: The Potential of Naturalistic Eye Movement Tasks in the Diagnosis of Alzheimer’s Disease: A Review
Source: Brain Sci. 2021 Nov 12;11(11):1503. doi: 10.3390/brainsci11111503 (PMC8615459; doi:10.3390/brainsci11111503)
Supplement: Supplementary file 1 [file brainsci-11-01503-s001.zip]

Archive with 1 entries (1 files):
- brainsci-1397737-supplementary.xlsx
